# Supplementary material for: Non-Covalent Assembly of Multiple Fluorophores in Edible Protein/Lipid Hydrogels for Applications in Multi-Step Light Harvesting and White-Light Emission
Source: Molecules. 2023 Aug 12;28(16):6028. doi: 10.3390/molecules28166028 (PMC10458872; doi:10.3390/molecules28166028)
Supplement: Supplementary file 1 [file molecules-28-06028-s001.zip]

Archive with 1 entries (1 files):
- molecules-2455921-supplementary.pdf
